# Supplementary material for: Elucidating the Subcellular Localization of GLRaV-3 Proteins Encoded by the Unique Gene Block in N. benthamiana Suggests Implications on Plant Host Suppression
Source: Biomolecules. 2024 Aug 9;14(8):977. doi: 10.3390/biom14080977 (PMC11352578; doi:10.3390/biom14080977)
Supplement: Supplementary file 1 [file biomolecules-14-00977-s001.zip]

Archive with 1 entries (1 files):
- biomolecules-3111073-supplementary.pdf
